# Supplementary material for: Forecasting severe grape downy mildew attacks using machine learning
Source: PLoS One. 2020 Mar 12;15(3):e0230254. doi: 10.1371/journal.pone.0230254 (PMC7067461; doi:10.1371/journal.pone.0230254)
Supplement: S1 Data — (XLSX) [file pone.0230254.s001.xlsx]

## Sheet: Sheet1
Id_Parc
